# Supplementary material for: Stability and Performance of Commercial Membranes in High-Temperature Organic Flow Batteries
Source: Membranes (Basel). 2024 Aug 15;14(8):177. doi: 10.3390/membranes14080177 (PMC11356106; doi:10.3390/membranes14080177)
Supplement: Supplementary file 1 [file membranes-14-00177-s001.zip]

Archive with 1 entries (1 files):
- membranes-3048728-supplementary.pdf
